# Supplementary material for: Clinical validation of RCSMS: A rapid and sensitive CRISPR-Cas12a test for the molecular detection of SARS-CoV-2 from saliva
Source: PLoS One. 2024 Mar 25;19(3):e0290466. doi: 10.1371/journal.pone.0290466 (PMC10962837; doi:10.1371/journal.pone.0290466)
Supplement: S1 Dataset — All the collected clinical data from the patients (S1 Dataset) were fully anonymized. (XLSX) [file pone.0290466.s005.xlsx]

## Sheet: DATA (Analytical Validation)
CODE	RT-qPCR		DETECTR				Diagnostic Match
	Ct RT-qPCR (Siemens)	RT-qPCR Result	Gen E (RFU)	Gen N (RFU)	Gen POP7 (RFU)	DETECTR Result			Normalized Fluorescence Gene E	Normalized Fluorescence Gene N	Normalized Fluorescence Gene P
HNF-INS-151	19.24	POSITIVE	93201	55736	47373	POSITIVE	SI		1	0.877718	0.790934
HNF-INS-152	No Ct	NEGATIVE	972	888	50042	NEGATIVE	SI		0.0104291	0.013984	0.835495
HNF-INS-153	No Ct	NEGATIVE	883	818	50276	NEGATIVE	SI		0.00947415	0.0128817	0.839402
HNF-INS-154	No Ct	NEGATIVE	739	795	45663	NEGATIVE	SI		0.0079291	0.0125195	0.762384
HNF-INS-155	32.27	POSITIVE	74240	49622	52542	POSITIVE	SI		0.796558	0.781437	0.877235
HNF-INS-156	29.32	POSITIVE	65213	43439	42422	POSITIVE	SI		0.699703	0.684068	0.708273
HNF-INS-157	29.77	POSITIVE	64102	46037	52345	POSITIVE	SI		0.687782	0.724981	0.873946
HNF-INS-158	29.59	POSITIVE	55867	47751	49695	POSITIVE	SI		0.599425	0.751972	0.829702
HNF-INS-159	No Ct	NEGATIVE	749	998	49353	NEGATIVE	SI		0.00803639	0.0157163	0.823992
HNF-INS-160	25.6	POSITIVE	64943	49050	44504	POSITIVE	SI		0.696806	0.772429	0.743034
HNF-INS-161	30.5	POSITIVE	84868	41548	45485	POSITIVE	SI		0.910591	0.654289	0.759412
HNF-INS-162	25.13	POSITIVE	65894	45893	51164	POSITIVE	SI		0.70701	0.722713	0.854228
HNF-INS-163	No Ct	NEGATIVE	678	758	57936	NEGATIVE	SI		0.0072746	0.0119368	0.967293
HNF-INS-164	32.07	POSITIVE	73387	60132	45152	POSITIVE	SI		0.787406	0.946946	0.753853
HNF-INS-165	No Ct	NEGATIVE	681	925	49281	NEGATIVE	SI		0.00730679	0.0145667	0.82279
HNF-INS-166	21.62	POSITIVE	64369	45414	56117	POSITIVE	SI		0.690647	0.71517	0.936923
HNF-INS-167	28.81	POSITIVE	58710	46781	44654	POSITIVE	SI		0.629929	0.736697	0.745538
HNF-INS-168	21.59	POSITIVE	65870	44880	58397	POSITIVE	SI		0.706752	0.706761	0.97499
HNF-INS-169	22.67	POSITIVE	81975	44067	58844	POSITIVE	SI		0.879551	0.693958	0.982453
HNF-INS-170	32.83	POSITIVE	82092	41231	49893	POSITIVE	SI		0.880806	0.649297	0.833008
HNF-INS-171	32.79	POSITIVE	79230	61500	58479	POSITIVE	SI		0.850098	0.968489	0.976359
HNF-INS-172	No Ct	NEGATIVE	942	986	58796	NEGATIVE	SI		0.0101072	0.0155273	0.981651
HNF-INS-173	21.62	POSITIVE	71789	43280	44284	POSITIVE	SI		0.77026	0.681564	0.739361
HNF-INS-174	No Ct	NEGATIVE	891	893	53645	NEGATIVE	SI		0.00955998	0.0140628	0.895651
HNF-INS-175	34.16	POSITIVE	69231	43610	41933	POSITIVE	SI		0.742814	0.686761	0.700109
HNF-INS-176	16.53	POSITIVE	88634	60201	47537	POSITIVE	SI		0.950998	0.948032	0.793672
HNF-INS-177	31.47	POSITIVE	77377	45811	59895	POSITIVE	SI		0.830216	0.721422	1
HNF-INS-178	No Ct	NEGATIVE	835	865	52627	NEGATIVE	SI		0.00895913	0.0136218	0.878654
HNF-INS-179	No Ct	NEGATIVE	925	953	41597	NEGATIVE	SI		0.00992479	0.0150076	0.694499
HNF-INS-180	32.56	POSITIVE	82164	63501	41689	POSITIVE	SI		0.881579	1	0.696035
HNF-INS-181	28.32	POSITIVE	74174	52301	46561	POSITIVE	SI		0.79585	0.823625	0.777377
HNF-INS-182	30.04	POSITIVE	72364	49396	44304	POSITIVE	SI		0.776429	0.777878	0.739694
HNF-INS-183	26.39	POSITIVE	53045	56059	41771	POSITIVE	SI		0.569146	0.882805	0.697404
HNF-INS-184	31.64	POSITIVE	82540	47470	54052	POSITIVE	SI		0.885613	0.747547	0.902446
HNF-INS-185	25.44	POSITIVE	74621	44983	47433	POSITIVE	SI		0.800646	0.708383	0.791936
HNF-INS-186	25.6	POSITIVE	69026	40705	48361	POSITIVE	SI		0.740614	0.641014	0.80743
HNF-INS-187	23.72	POSITIVE	69910	39660	53778	POSITIVE	SI		0.750099	0.624557	0.897871
HNF-INS-188	26.31	POSITIVE	86098	43570	58632	POSITIVE	SI		0.923788	0.686131	0.978913
HNF-INS-189	24.08	POSITIVE	85812	54225	41739	POSITIVE	SI		0.92072	0.853924	0.69687
HNF-INS-190	29.71	POSITIVE	83951	35000	42729	POSITIVE	SI		0.900752	0.551172	0.713398
HNF-INS-191	26.53	POSITIVE	70168	53320	42779	POSITIVE	SI		0.752867	0.839672	0.714233
HNF-INS-192	27.04	POSITIVE	72021	46962	57650	POSITIVE	SI		0.772749	0.739547	0.962518
HNF-INS-193	28.94	POSITIVE	91284	36998	59315	POSITIVE	SI		0.979432	0.582636	0.990316
HNF-INS-194	25.89	POSITIVE	84741	44240	57563	POSITIVE	SI		0.909228	0.696682	0.961065
HNF-INS-195	30.44	POSITIVE	84079	37476	53509	POSITIVE	SI		0.902126	0.590164	0.89338
HNF-INS-196	23.12	POSITIVE	89038	53441	49859	POSITIVE	SI		0.955333	0.841577	0.83244
HNF-INS-197	33.63	POSITIVE	80101	38020	57277	POSITIVE	SI		0.859444	0.598731	0.95629
HNF-INS-198	31.95	POSITIVE	71957	47597	53366	POSITIVE	SI		0.772063	0.749547	0.890993
HNF-INS-199	33.92	POSITIVE	87567	42938	57758	POSITIVE	SI		0.93955	0.676178	0.964321
HNF-INS-200	No Ct	NEGATIVE	622	770	51103	NEGATIVE	SI		0.00667375	0.0121258	0.85321
HNF-INS-202	No Ct	NEGATIVE	782	787	59823	NEGATIVE	SI		0.00839047	0.0123935	0.998798
HNF-INS-203	No Ct	NEGATIVE	916	643	57540	NEGATIVE	SI		0.00982822	0.0101258	0.960681
HNF-INS-204	No Ct	NEGATIVE	685	741	57563	NEGATIVE	SI		0.00734971	0.0116691	0.961065
HNF-INS-205	No Ct	NEGATIVE	944	854	687	NEGATIVE	SI		0.0101286	0.0134486	0.0114701
HNF-INS-206	No Ct	NEGATIVE	634	814	47631	NEGATIVE	SI		0.0068025	0.0128187	0.795242
HNF-INS-207	No Ct	NEGATIVE	924	995	49483	NEGATIVE	SI		0.00991406	0.015669	0.826162
HNF-INS-208	No Ct	NEGATIVE	692	682	49317	NEGATIVE	SI		0.00742481	0.01074	0.823391
HNF-INS-209	No Ct	NEGATIVE	834	607	54357	NEGATIVE	SI		0.0089484	0.0095589	0.907538
HNF-INS-210	No Ct	NEGATIVE	723	984	58813	NEGATIVE	SI		0.00775743	0.0154958	0.981935
HNF-INS-211	No Ct	NEGATIVE	937	681	44321	NEGATIVE	SI		0.0100535	0.0107242	0.739978
HNF-INS-212	No Ct	NEGATIVE	786	878	58732	NEGATIVE	SI		0.00843339	0.0138266	0.980583
HNF-INS-213	No Ct	NEGATIVE	678	813	52096	NEGATIVE	SI		0.0072746	0.0128029	0.869789
HNF-INS-214	No Ct	NEGATIVE	716	656	59106	NEGATIVE	SI		0.00768232	0.0103305	0.986827
HNF-INS-215	No Ct	NEGATIVE	767	877	44806	NEGATIVE	SI		0.00822953	0.0138108	0.748076
HNF-INS-216	No Ct	NEGATIVE	991	691	854	NEGATIVE	SI		0.0106329	0.0108817	0.0142583
HNF-INS-217	No Ct	NEGATIVE	639	955	43989	NEGATIVE	SI		0.00685615	0.0150391	0.734435
HNF-INS-218	No Ct	NEGATIVE	777	729	51879	NEGATIVE	SI		0.00833682	0.0114801	0.866166
HNF-INS-219	No Ct	NEGATIVE	944	663	56140	NEGATIVE	SI		0.0101286	0.0104408	0.937307
HNF-INS-220	No Ct	NEGATIVE	678	819	44639	NEGATIVE	SI		0.0072746	0.0128974	0.745288
HNF-INS-221	No Ct	NEGATIVE	848	772	51408	NEGATIVE	SI		0.00909861	0.0121573	0.858302
HNF-INS-222	No Ct	NEGATIVE	931	910	49279	NEGATIVE	SI		0.00998916	0.0143305	0.822756
HNF-INS-223	No Ct	NEGATIVE	656	706	55243	NEGATIVE	SI		0.00703855	0.0111179	0.922331
HNF-INS-224	No Ct	NEGATIVE	606	738	49635	NEGATIVE	SI		0.00650208	0.0116219	0.8287
HNF-INS-225	No Ct	NEGATIVE	741	718	51178	NEGATIVE	SI		0.00795056	0.0113069	0.854462
HNF-INS-226	No Ct	NEGATIVE	724	895	42187	NEGATIVE	SI		0.00776816	0.0140943	0.704349
HNF-INS-227	No Ct	NEGATIVE	866	640	51891	NEGATIVE	SI		0.00929175	0.0100786	0.866366
HNF-INS-228	No Ct	NEGATIVE	629	632	57981	NEGATIVE	SI		0.00674885	0.0099526	0.968044
HNF-INS-229	No Ct	NEGATIVE	647	950	48183	NEGATIVE	SI		0.00694199	0.0149604	0.804458
HNF-INS-230	No Ct	NEGATIVE	950	706	50525	NEGATIVE	SI		0.010193	0.0111179	0.84356
HNF-INS-231	No Ct	NEGATIVE	698	773	50107	NEGATIVE	SI		0.00748919	0.012173	0.836581
HNF-INS-232	No Ct	NEGATIVE	839	751	48205	NEGATIVE	SI		0.00900205	0.0118266	0.804825
HNF-INS-233	No Ct	NEGATIVE	924	671	52681	NEGATIVE	SI		0.00991406	0.0105668	0.879556
HNF-INS-234	No Ct	NEGATIVE	683	874	46223	NEGATIVE	SI		0.00732825	0.0137636	0.771734
HNF-INS-235	No Ct	NEGATIVE	947	702	54959	NEGATIVE	SI		0.0101608	0.0110549	0.917589
HNF-INS-236	No Ct	NEGATIVE	995	634	57649	NEGATIVE	SI		0.0106759	0.00998409	0.962501
HNF-INS-237	No Ct	NEGATIVE	685	742	51933	NEGATIVE	SI		0.00734971	0.0116849	0.867067
HNF-INS-238	No Ct	NEGATIVE	878	619	50014	NEGATIVE	SI		0.0094205	0.00974788	0.835028
HNF-INS-239	No Ct	NEGATIVE	668	760	54888	NEGATIVE	SI		0.00716731	0.0119683	0.916404
HNF-INS-240	No Ct	NEGATIVE	836	999	59718	NEGATIVE	SI		0.00896986	0.015732	0.997045
HNF-INS-241	No Ct	NEGATIVE	629	836	47485	NEGATIVE	SI		0.00674885	0.0131651	0.792804
HNF-INS-242	No Ct	NEGATIVE	810	804	50695	NEGATIVE	SI		0.00869089	0.0126612	0.846398
HNF-INS-243	No Ct	NEGATIVE	955	865	55707	NEGATIVE	SI		0.0102467	0.0136218	0.930078
HNF-INS-244	No Ct	NEGATIVE	770	756	59702	NEGATIVE	SI		0.00826171	0.0119053	0.996778
HNF-INS-245	No Ct	NEGATIVE	883	620	45698	NEGATIVE	SI		0.00947415	0.00976363	0.762969
HNF-INS-246	No Ct	NEGATIVE	939	821	41461	NEGATIVE	SI		0.010075	0.0129289	0.692228
HNF-INS-247	No Ct	NEGATIVE	733	918	57090	NEGATIVE	SI		0.00786472	0.0144565	0.953168
HNF-INS-248	No Ct	NEGATIVE	656	908	50188	NEGATIVE	SI		0.00703855	0.014299	0.837933
HNF-INS-249	No Ct	NEGATIVE	721	642	52607	NEGATIVE	SI		0.00773597	0.0101101	0.87832
HNF-INS-250	No Ct	NEGATIVE	809	705	44753	NEGATIVE	SI		0.00868016	0.0111022	0.747191
HNF-INS-251	No Ct	NEGATIVE	926	791	45399	NEGATIVE	SI		0.00993552	0.0124565	0.757976

## Sheet: DATA (Clinical Validation)
CODE	Date of sampling	Date of symptom onset	Age	Sex	Throat pain	Fever	Headache	anosmia	Nasal Congestion	General Discomfort	Diarrhea	Dysgusia	Other symptoms	Days after symptom onset	Date of RT-qPCR Testing	RT-QPCR (CT - Orf1ab)	RT-QPCR (CT - N)	RT-QPCR (RESULT)	RCSMS Gene E	RCSMS Gene P	RCSMS (RESULT)	Diagnostic Match
					Symptoms
HA0002	2021-01-26	2021-01-19	59	M	X		X						X	7	2021-01-27	16.7	15.72	DETECTED	POSITIVE	POSITIVE	POSITIVE	YES
HA0004	2021-01-26	2021-01-18	23	M	X	X	X		X	X				8	2021-01-27	13.08	11.64	DETECTED	POSITIVE	POSITIVE	POSITIVE	YES
HA0005	2021-01-26	2021-01-23	26	F	X		X		X	X	X			3	2021-01-27	ND	ND	NOT DETECTED	NEGATIVE	POSITIVE	NEGATIVE	YES
HA0007	2021-01-26	2021-01-22	54	M		X	X	X	X	X	X			4	2021-01-27	22.36	21.37	DETECTED	POSITIVE	POSITIVE	POSITIVE	YES
HA0008	2021-01-28	2021-01-18	47	M		X				X			X	10	2021-01-29	18	18	DETECTED	POSITIVE	POSITIVE	POSITIVE	YES
HA0009	2021-01-28	2021-01-26	22	M		X	X		X	X	X			2	2021-01-29	15	14	DETECTED	POSITIVE	POSITIVE	POSITIVE	YES
HA0010	2021-01-28	2021-01-21	30	M		X	X		X	X	X			7	2021-01-29	14	12	DETECTED	POSITIVE	POSITIVE	POSITIVE	YES
HA0011	2021-01-28	2021-01-26	43	M	X				X				X	2	2021-01-29	ND	ND	NOT DETECTED	NEGATIVE	POSITIVE	NEGATIVE	YES
HA0012	2021-01-28	2021-01-24	31	F	X		X						X	4	2021-01-29	31	29	DETECTED	POSITIVE	POSITIVE	POSITIVE	YES
HA0013	2021-01-28	2021-01-18	61	M		X								10	2021-01-29	28	28	DETECTED	POSITIVE	POSITIVE	POSITIVE	YES
HA0014	2021-01-28	2021-01-26	49	F			X	X		X		X	X	2	2021-01-29	19	18	DETECTED	POSITIVE	POSITIVE	POSITIVE	YES
HA0015	2021-01-28	2021-01-16	94	M						X			X	12	2021-01-29	24	23	DETECTED	POSITIVE	POSITIVE	POSITIVE	YES
HA0016	2021-01-28	2021-01-22	56	F				X		X	X			6	2021-01-29	24	23	DETECTED	POSITIVE	POSITIVE	POSITIVE	YES
HA0017	2021-01-28	2021-01-15	58	F			X			X	X		X	13	2021-01-29	15	14	DETECTED	POSITIVE	POSITIVE	POSITIVE	YES
HA0019	2021-01-28	2021-01-22	49	M		X		X		X				6	2021-01-29	14	13	DETECTED	POSITIVE	NEGATIVE	POSITIVE	YES
HA0021	2021-01-29	2021-01-27	34	M	X	X	X						X	2	2021-01-30	ND	ND	NOT DETECTED	NEGATIVE	POSITIVE	NEGATIVE	YES
HA0022	2021-01-29	2021-01-19	33	F	X	X	X			X				10	2021-01-30	18	15	DETECTED	POSITIVE	NEGATIVE	POSITIVE	YES
HA0023	2021-01-29	2021-01-23	42	F	X	X	X	X	X	X	X			6	2021-01-30	21	19	DETECTED	POSITIVE	POSITIVE	POSITIVE	YES
HA0024	2021-01-29	2021-01-22	61	F		X	X			X	X			7	2021-01-30	17	16	DETECTED	POSITIVE	POSITIVE	POSITIVE	YES
HA0025	2021-01-30	2021-01-23	41	M		X		X	X	X	X	X	X	7	2021-01-30	24.01	23.16	DETECTED	POSITIVE	POSITIVE	POSITIVE	YES
HA0027	2021-01-30	2021-01-27	37	M	X	X	X			X				3	2021-01-30	ND	ND	NOT DETECTED	NEGATIVE	POSITIVE	NEGATIVE	YES
HA0028	2021-01-30	2021-01-26	35	M	X	X			X	X			X	4	2021-01-30	ND	ND	NOT DETECTED	NEGATIVE	POSITIVE	NEGATIVE	YES
HA0030	2021-01-30	2021-01-28	32	F	X		X		X	X				3	2021-01-30	ND	ND	NOT DETECTED	POSITIVE	POSITIVE	NEGATIVE	YES
HA0031	2021-01-30	2021-01-27	29	F		X				X			X	3	2021-01-30	ND	ND	NOT DETECTED	NEGATIVE	POSITIVE	NEGATIVE	YES
HA0032	2021-01-31	2021-01-23	83	M	X								X	8	2021-02-01	ND	ND	NOT DETECTED	NEGATIVE	POSITIVE	NEGATIVE	YES
HA0033	2021-01-31	2021-01-21	63	F		X	X	X	X	X			X	10	2021-02-01	18	17	DETECTED	POSITIVE	NEGATIVE	POSITIVE	YES
HA0034	2021-01-31	2021-01-23	48	M	X	X	X		X	X				9	2021-02-01	18	17	DETECTED	POSITIVE	POSITIVE	POSITIVE	YES
HA0035	2021-01-31	2021-01-28	66	M		X			X	X			X	9	2021-02-01	15	14	DETECTED	POSITIVE	POSITIVE	POSITIVE	YES
HA0036	2021-01-31	2021-01-23	53	M		X	X							8	2021-02-01	23	23	DETECTED	POSITIVE	POSITIVE	POSITIVE	YES
HA0037	2021-01-31	2021-01-21	31	M	X	X					X			10	2021-02-01	23	22	DETECTED	POSITIVE	POSITIVE	POSITIVE	YES
HA0039	2021-01-31	2021-01-24	59	M		X	X	X		X	X	X		7	2021-02-01	16	16	DETECTED	POSITIVE	POSITIVE	POSITIVE	YES
HA0040	2021-01-31	2021-01-28	47	F		X	X	X		X		X		3	2021-02-01	21	20	DETECTED	POSITIVE	POSITIVE	POSITIVE	YES
HA0041	2021-01-31	2021-01-27	53	M	X								X	4	2021-02-01	16	15	DETECTED	POSITIVE	POSITIVE	POSITIVE	YES
HA0042	2021-01-31	2021-01-24	16	M	X	X	X			X				7	2021-02-01	ND	ND	NOT DETECTED	NEGATIVE	POSITIVE	NEGATIVE	YES
HA0043	2021-02-01	2021-01-28	40	M	X	X	X			X	X			4	2021-02-01	20.9	20.5	DETECTED	POSITIVE	POSITIVE	POSITIVE	YES
HA0044	2021-02-01	2021-01-29	46	M		X			X	X				4	2021-02-01	21.3	20.3	DETECTED	POSITIVE	POSITIVE	POSITIVE	YES
HA0045	2021-02-01	2021-01-26	68	M		X	X			X			X	5	2021-02-01	19.27	22.5	DETECTED	NEGATIVE	POSITIVE	NEGATIVE	NO
HA0046	2021-02-01	2021-01-30	61	M	X	X							X	2	2021-02-01	14.6	13.7	DETECTED	POSITIVE	POSITIVE	POSITIVE	YES
HA0048	2021-02-01	2021-01-27	57	M	X		X			X				5	2021-02-01	ND	ND	NOT DETECTED	NEGATIVE	POSITIVE	NEGATIVE	YES
HA0049	2021-02-01	2021-01-24	29	M		X	X	X		X		X	X	7	2021-02-01	22.4	21	DETECTED	POSITIVE	POSITIVE	POSITIVE	YES
HA0051	2021-02-01	2021-01-27	60	M	X	X	X	X		X	X	X		4	2021-02-01	17.5	16.8	DETECTED	POSITIVE	POSITIVE	POSITIVE	YES
HA0052	2021-02-01	2021-01-28	59	M		X	X			X				4	2021-02-01	14	13.5	DETECTED	POSITIVE	POSITIVE	POSITIVE	YES
HA0053	2021-02-01	2021-01-24	56	M		X			X	X			X	7	2021-02-01	ND	ND	NOT DETECTED	NEGATIVE	POSITIVE	NEGATIVE	YES
HA0054	2021-02-01	2021-01-29	72	M						X			X	3	2021-02-01	ND	ND	NOT DETECTED	NEGATIVE	POSITIVE	NEGATIVE	YES
HA0055	2021-02-01	2021-01-27	28	M		X								5	2021-02-01	16.5	16.49	DETECTED	POSITIVE	POSITIVE	POSITIVE	YES
HA0057	2021-02-01	2021-01-29	78	M	X	X	X	X						3	2021-02-01	16.9	16.59	DETECTED	POSITIVE	POSITIVE	POSITIVE	YES
HA0059	2021-02-01	2021-01-25	57	M		X	X	X		X		X		7	2021-02-01	18	16.8	DETECTED	POSITIVE	NEGATIVE	POSITIVE	YES
HA0060	2021-02-02	2021-01-26	42	F	X	X	X	X		X	X	X		7	2021-02-03	ND	ND	NOT DETECTED	NEGATIVE	POSITIVE	NEGATIVE	YES
HA0061	2021-02-02	2021-01-29	51	M	X				X					4	2021-02-02	ND	ND	NOT DETECTED	NEGATIVE	POSITIVE	NEGATIVE	YES
HA0063	2021-02-02	2021-01-28	38	F	X	X	X					X		5	2021-02-02	9.3	9.5	DETECTED	POSITIVE	POSITIVE	POSITIVE	YES
HA0066	2021-02-02	2021-01-25	66	M	X		X				X		X	8	2021-02-02	17.5	19.4	DETECTED	POSITIVE	POSITIVE	POSITIVE	YES
HA0067	2021-02-02	2021-01-25	75	M		X					X		X	8	2021-02-03	14	15	DETECTED	POSITIVE	POSITIVE	POSITIVE	YES
HA0068	2021-02-02	2021-01-26	54	M		X					X		X	7	2021-02-03	21	23	DETECTED	POSITIVE	NEGATIVE	POSITIVE	YES
HA0069	2021-02-02	2021-01-24	58	M				X				X		9	2021-02-03	23	27	DETECTED	POSITIVE	NEGATIVE	POSITIVE	YES
HR0002	2021-02-02	2021-01-28	59	F							X		X	5	2021-02-03	31	24.8	DETECTED	POSITIVE	POSITIVE	POSITIVE	YES
HR0004	2021-02-02	2021-01-25	30	M	X		X						X	7	2021-02-03	ND	ND	NOT DETECTED	NEGATIVE	POSITIVE	NEGATIVE	YES
HR0005	2021-02-02	2021-01-24	43	F			X			X			X	10	2021-02-03	24.4	27	DETECTED	POSITIVE	POSITIVE	POSITIVE	YES
HR0006	2021-02-02	2021-01-27	60	F		X				X	X		X	5	2021-02-03	ND	ND	NOT DETECTED	NEGATIVE	POSITIVE	NEGATIVE	YES
HR0010	2021-02-02	2021-01-26	39	M						X	X		X	7	2021-02-03	20	23.5	DETECTED	POSITIVE	POSITIVE	POSITIVE	YES
HR0013	2021-02-03	2021-01-25	37	F			X				X		X	8	2021-02-04	25	27	DETECTED	POSITIVE	POSITIVE	POSITIVE	YES
HR0015	2021-02-03	2021-01-31	70	M	X									3	2021-02-04	ND	ND	NOT DETECTED	NEGATIVE	POSITIVE	NEGATIVE	YES
HR0016	2021-02-03	2021-01-29	35	F			X		X	X			X	5	2021-02-04	ND	ND	NOT DETECTED	NEGATIVE	POSITIVE	NEGATIVE	YES
HR0017	2021-02-03	2021-01-31	63	F	X	X				X			X	4	2021-02-04	ND	ND	NOT DETECTED	NEGATIVE	POSITIVE	NEGATIVE	YES
HR0018	2021-02-03	2021-02-01	43	F			X			X				2	2021-02-04	ND	ND	NOT DETECTED	NEGATIVE	POSITIVE	NEGATIVE	YES
HR0022	2021-02-03	2021-01-29	56	M	X	X	X	X		X		X		5	2021-02-04	13	14	DETECTED	POSITIVE	POSITIVE	POSITIVE	YES
HR0023	2021-02-03	2021-01-24	51	M	X				X	X				10	2021-02-04	18	20	DETECTED	POSITIVE	NEGATIVE	POSITIVE	YES
HR0024	2021-02-03	2021-01-25	43	M	X	X	X	X		X	X	X		9	2021-02-04	24	25	DETECTED	POSITIVE	POSITIVE	POSITIVE	YES
HR0025	2021-02-03	2021-01-31	61	M	X					X				3	2021-02-04	ND	ND	NOT DETECTED	NEGATIVE	POSITIVE	NEGATIVE	YES
HR0026	2021-02-03	2021-01-30	36	F	X	X	X							4	2021-02-04	12	14	DETECTED	POSITIVE	POSITIVE	POSITIVE	YES
HR0027	2021-02-03	2021-01-27	36	M	X	X				X				7	2021-02-04	14	16	DETECTED	POSITIVE	POSITIVE	POSITIVE	YES
HR0028	2021-02-03	2021-01-31	36	F	X	X				X				3	2021-02-04	15	16	DETECTED	POSITIVE	POSITIVE	POSITIVE	YES
HR0029	2021-02-04	2021-01-31	30	F	X	X			X	X				5	2020-02-05	12	12	DETECTED	POSITIVE	POSITIVE	POSITIVE	YES
HR0031	2021-02-04	2021-01-31	59	M	X	X	X		X					4	2020-02-05	ND	ND	NOT DETECTED	NEGATIVE	POSITIVE	NEGATIVE	YES
HR0032	2021-02-05	2021-02-03	29	M	X	X	X			X			X	2	2020-02-06	14	16	DETECTED	POSITIVE	POSITIVE	POSITIVE	YES
HR0033	2021-02-03	2021-02-01	56	F							X			2	2021-02-04	ND	ND	NOT DETECTED	NEGATIVE	POSITIVE	NEGATIVE	YES
HR0034	2021-02-03	2021-01-27	49	F	X		X		X	X			X	7	2021-02-04	ND	ND	NOT DETECTED	NEGATIVE	POSITIVE	NEGATIVE	YES
HR0035	2021-02-03	2021-01-31	40	F	X	X	X			X			X	4	2021-02-04	ND	ND	NOT DETECTED	NEGATIVE	POSITIVE	NEGATIVE	YES
HR0037	2021-02-03	2021-02-02	59	M		X					X		X	1	2021-02-04	ND	ND	NOT DETECTED	NEGATIVE	POSITIVE	NEGATIVE	YES
HR0038	2021-02-03	2021-01-27	63	F	X	X	X						X	7	2021-02-04	19	21	DETECTED	POSITIVE	POSITIVE	POSITIVE	YES
HR0039	2021-02-03	2021-02-03	37	M	X								X	1	2021-02-04	21	21	DETECTED	POSITIVE	POSITIVE	POSITIVE	YES
HR0040	2021-02-04	2021-01-31	57	F	X		X			X				4	2020-02-05	ND	ND	NOT DETECTED	NEGATIVE	POSITIVE	NEGATIVE	YES
HR0041	2021-02-04	2021-02-01	31	M			X			X	X		X	3	2020-02-05	27	27	DETECTED	POSITIVE	POSITIVE	POSITIVE	YES
HR0042	2021-02-05	2021-02-28	40	F	X									7	2020-02-06	23	25	DETECTED	POSITIVE	NEGATIVE	POSITIVE	YES
HR0043	2021-02-05	2021-02-27	48	M	X	X								10	2020-02-06	14	17	DETECTED	POSITIVE	POSITIVE	POSITIVE	YES
HR0044	2021-02-05	2021-02-01	51	M			X						X	5	2020-02-06	ND	ND	NOT DETECTED	NEGATIVE	POSITIVE	NEGATIVE	YES
HR0045	2021-02-05	2021-01-31	48	F	X		X						X	6	2020-02-06	ND	ND	NOT DETECTED	NEGATIVE	POSITIVE	NEGATIVE	YES
HR0046	2021-02-05	2021-02-03	64	F		X	X			X			X	2	2020-02-06	12	14	DETECTED	POSITIVE	NEGATIVE	POSITIVE	YES
HR0047	2021-02-05	2021-01-31	64	F	X									5	2020-02-06	ND	ND	NOT DETECTED	NEGATIVE	POSITIVE	NEGATIVE	YES
HR0050	2021-02-05	2021-02-02	39	F	X				X	X				3	2020-02-06	ND	ND	NOT DETECTED	NEGATIVE	POSITIVE	NEGATIVE	YES
HR0051	2021-02-05	30/02/21	28	F	X									5	2021-02-07	ND	ND	NOT DETECTED	NEGATIVE	POSITIVE	NEGATIVE	YES
HR0052	2021-02-05	2021-02-01	37	M	X								X	5	2021-02-07	ND	ND	NOT DETECTED	NEGATIVE	POSITIVE	NEGATIVE	YES
HR0053	2021-02-05	2021-02-03	36	M	X	X				X				2	2021-02-07	13.99	13.66	DETECTED	POSITIVE	POSITIVE	POSITIVE	YES
HR0054	2021-02-07	2021-02-05	34	F	X	X	X		X	X				2	2021-02-08	9.58	13.05	DETECTED	POSITIVE	POSITIVE	POSITIVE	YES
HR0055	2021-02-07	2021-02-02	29	F	X				X	X				5	2021-02-07	ND	ND	NOT DETECTED	NEGATIVE	POSITIVE	NEGATIVE	YES
HR0056	2021-02-06	2021-01-30	55	F	X									8	2021-02-07	ND	ND	NOT DETECTED	NEGATIVE	POSITIVE	NEGATIVE	YES
HR0057	2021-02-06	2021-01-28	30	M	X		X			X	X			9	2021-02-07	ND	ND	NOT DETECTED	NEGATIVE	POSITIVE	NEGATIVE	YES
HR0058	2021-02-06	2021-02-03	39	F						X	X			3	2021-02-07	ND	ND	NOT DETECTED	NEGATIVE	POSITIVE	NEGATIVE	YES
HR0060	2021-02-06	2021-01-31	34	F	X		X		X		X			7	2021-02-07	ND	ND	NOT DETECTED	NEGATIVE	POSITIVE	NEGATIVE	YES
HR0061	2021-02-05	2021-02-03	43	F	X									2	2020-02-06	ND	ND	NOT DETECTED	NEGATIVE	POSITIVE	NEGATIVE	YES
HR0062	2021-02-05	2021-02-03	67	F	X									2	2020-02-06	ND	ND	NOT DETECTED	NEGATIVE	POSITIVE	NEGATIVE	YES
HR0063	2021-02-05	2021-02-01	32	F	X									4	2020-02-06	ND	ND	NOT DETECTED	NEGATIVE	POSITIVE	NEGATIVE	YES
HR0064	2021-02-05	2021-02-03	10	M		X							X	5	2020-02-06	ND	ND	NOT DETECTED	NEGATIVE	POSITIVE	NEGATIVE	YES
HR0065	2021-02-05	2021-02-04	62	F	X									1	2020-02-06	ND	ND	NOT DETECTED	NEGATIVE	POSITIVE	NEGATIVE	YES
HR0066	2021-02-05	2021-02-04	34	F	X									1	2020-02-06	ND	ND	NOT DETECTED	NEGATIVE	POSITIVE	NEGATIVE	YES
HR0067	2021-02-05	2021-02-03	53	M	X								X	2	2020-02-06	ND	ND	NOT DETECTED	NEGATIVE	POSITIVE	NEGATIVE	YES
HR0069	2021-02-05	2021-02-05	21	M	X									1	2020-02-06	ND	ND	NOT DETECTED	NEGATIVE	POSITIVE	NEGATIVE	YES
HR0070	2021-02-05	2021-02-05	56	M	X									1	2020-02-06	ND	ND	NOT DETECTED	NEGATIVE	POSITIVE	NEGATIVE	YES
HR0071	2021-02-06	2021-02-02	45	M	X	X								4	2021-02-07	ND	ND	NOT DETECTED	NEGATIVE	POSITIVE	NEGATIVE	YES
HR0072	2021-02-06	2021-01-30	50	F	X		X				X			7	2021-02-07	ND	ND	NOT DETECTED	NEGATIVE	POSITIVE	NEGATIVE	YES
HR0073	2021-02-06	2021-01-30	27	F	X		X		X					7	2021-02-07	ND	ND	NOT DETECTED	NEGATIVE	POSITIVE	NEGATIVE	YES
HR0074	2021-02-06	2021-02-03	45	M	X									3	2021-02-07	ND	ND	NOT DETECTED	NEGATIVE	POSITIVE	NEGATIVE	YES
HR0075	2021-02-06	2021-02-02	24	M	X									4	2021-02-07	ND	ND	NOT DETECTED	NEGATIVE	POSITIVE	NEGATIVE	YES
HR0076	2021-02-06	2021-02-02	28	M	X		X							4	2021-02-07	ND	ND	NOT DETECTED	NEGATIVE	POSITIVE	NEGATIVE	YES
HR0077	2021-02-06	2021-02-02	47	F	X									4	2021-02-07	ND	ND	NOT DETECTED	NEGATIVE	POSITIVE	NEGATIVE	YES
HR0080	2021-02-06	2021-02-01	40	M	X									5	2021-02-07	ND	ND	NOT DETECTED	NEGATIVE	POSITIVE	NEGATIVE	YES
HR0082	2021-02-06	2021-02-01	35	F	X					X				5	2021-02-07	ND	ND	NOT DETECTED	NEGATIVE	POSITIVE	NEGATIVE	YES
HR0083	2021-02-06	2021-02-02	44	F						X				4	2021-02-07	ND	ND	NOT DETECTED	NEGATIVE	POSITIVE	NEGATIVE	YES
HR0084	2021-02-06	2021-02-03	50	F	X									3	2021-02-07	ND	ND	NOT DETECTED	NEGATIVE	POSITIVE	NEGATIVE	YES
HR0085	2021-02-06	2021-02-03	59	M	X									3	2021-02-07	ND	ND	NOT DETECTED	NEGATIVE	POSITIVE	NEGATIVE	YES
HR0087	2021-02-06	2021-02-05	33	F			X							1	2021-02-07	ND	ND	NOT DETECTED	NEGATIVE	POSITIVE	NEGATIVE	YES
HR0088	2021-02-07	2021-02-02	57	F	X	X			X	X	X			5	2021-02-08	ND	ND	NOT DETECTED	NEGATIVE	POSITIVE	NEGATIVE	YES
HR0089	2021-02-06	2021-02-02	34	F	X	X	X							4	2021-02-07	ND	ND	NOT DETECTED	NEGATIVE	POSITIVE	NEGATIVE	YES
HR0090	2021-02-06	2021-02-01	53	F	X									5	2021-02-07	ND	ND	NOT DETECTED	NEGATIVE	POSITIVE	NEGATIVE	YES
HR0091	2021-02-06	2021-02-03	51	F	X		X							3	2021-02-07	ND	ND	NOT DETECTED	NEGATIVE	POSITIVE	NEGATIVE	YES
HR0092	2021-02-06	2021-02-04	42	M	X									2	2021-02-07	ND	ND	NOT DETECTED	NEGATIVE	POSITIVE	NEGATIVE	YES
HR0093	2021-02-06	2021-02-04	31	F	X									2	2021-02-07	19.26	20.01	DETECTED	POSITIVE	POSITIVE	POSITIVE	YES
HR0094	2021-02-06		24	F	X		X								2021-02-07	ND	ND	NOT DETECTED	NEGATIVE	POSITIVE	NEGATIVE	YES
HR0095	2021-02-06	2021-02-05	32	M	X									1	2021-02-07	ND	ND	NOT DETECTED	NEGATIVE	POSITIVE	NEGATIVE	YES
HR0097	2021-02-06	2021-01-31	29	M	X						X			6	2021-02-07	ND	ND	NOT DETECTED	NEGATIVE	POSITIVE	NEGATIVE	YES
HR0098	2021-02-06	2021-02-03	30	F	X	X								3	2021-02-07	ND	ND	NOT DETECTED	NEGATIVE	POSITIVE	NEGATIVE	YES
HR0099	2021-02-06	2021-02-04	27	F						X				2	2021-02-07	ND	ND	NOT DETECTED	NEGATIVE	POSITIVE	NEGATIVE	YES
HR0100	2021-02-06	2021-02-05	25	M	X		X							1	2021-02-07	ND	ND	NOT DETECTED	NEGATIVE	POSITIVE	NEGATIVE	YES
HR0102	2021-02-06	2021-02-04	33	M							X			2	2021-02-07	ND	ND	NOT DETECTED	NEGATIVE	POSITIVE	NEGATIVE	YES
HR0104	2021-02-06	2021-02-03	28	F	X					X				3	2021-02-07	ND	ND	NOT DETECTED	NEGATIVE	POSITIVE	NEGATIVE	YES
HR0105	2021-02-06	2021-02-04	40	M	X									2	2021-02-07	ND	ND	NOT DETECTED	NEGATIVE	POSITIVE	NEGATIVE	YES
HR0106	2021-02-06	2021-02-05	58	F	X									1	2021-02-07	ND	ND	NOT DETECTED	NEGATIVE	POSITIVE	NEGATIVE	YES
HR0108	2021-02-06	2021-02-02	42	M	X									4	2021-02-07	ND	ND	NOT DETECTED	NEGATIVE	POSITIVE	NEGATIVE	YES
HR0109	2021-02-06	2021-01-31	45	F	X		X						X	6	2021-02-07	ND	ND	NOT DETECTED	NEGATIVE	POSITIVE	NEGATIVE	YES
HR0111	2021-02-06	2021-02-03	36	M	X									3	2021-02-07	ND	ND	NOT DETECTED	NEGATIVE	POSITIVE	NEGATIVE	YES
HR0115	2021-02-06	2021-02-05	30	M		X	X		X	X	X			2	2021-02-07	13.3	13.8	DETECTED	POSITIVE	POSITIVE	POSITIVE	YES
HR0116	2021-02-06	2021-02-05	32	M	X									1	2021-02-07	ND	ND	NOT DETECTED	NEGATIVE	POSITIVE	NEGATIVE	YES
HR0117	2021-02-06	2021-02-01	46	M	X		X							5	2021-02-07	ND	ND	NOT DETECTED	NEGATIVE	POSITIVE	NEGATIVE	YES
HR0118	2021-02-06	2021-01-31	54	F	X		X		X		X			6	2021-02-07	ND	ND	NOT DETECTED	NEGATIVE	POSITIVE	NEGATIVE	YES
HR0119	2021-02-06	2021-01-30	56	F			X						X	7	2021-02-07	ND	ND	NOT DETECTED	NEGATIVE	POSITIVE	NEGATIVE	YES
HR0120	2021-02-06	2021-02-01	58	F	X					X				5	2021-02-07	ND	ND	NOT DETECTED	NEGATIVE	POSITIVE	NEGATIVE	YES
HR0121	2021-02-07	2021-02-04	37	F		X							X	5	2021-02-08	ND	ND	NOT DETECTED	NEGATIVE	POSITIVE	NEGATIVE	YES
HR0122	2021-02-08	2021-02-07	33	M	X									1	2021-02-09	ND	ND	NOT DETECTED	NEGATIVE	POSITIVE	NEGATIVE	YES
HR0123	2021-02-08	2021-02-05	35	F		X	X							3	2021-02-09	ND	ND	NOT DETECTED	NEGATIVE	POSITIVE	NEGATIVE	YES
HR0124	2021-02-08	2021-02-03	41	F	X		X		X					5	2021-02-09	ND	ND	NOT DETECTED	NEGATIVE	POSITIVE	NEGATIVE	YES
HR0125	2021-02-08	2021-02-06	33	F	X								X	2	2021-02-09	ND	ND	NOT DETECTED	NEGATIVE	POSITIVE	NEGATIVE	YES
HR0127	2021-02-08	2021-02-06	44	F	X									2	2021-02-09	ND	ND	NOT DETECTED	NEGATIVE	POSITIVE	NEGATIVE	YES
HR0128	2021-02-08	2021-02-04	28	F	X				X				X	2	2021-02-09	ND	ND	NOT DETECTED	NEGATIVE	POSITIVE	NEGATIVE	YES
HR0129	2021-02-08	2021-02-05	39	F			X							3	2021-02-09	ND	ND	NOT DETECTED	NEGATIVE	POSITIVE	NEGATIVE	YES
HR0130	2021-02-08	2021-02-05	37	F	X									3	2021-02-09	ND	ND	NOT DETECTED	NEGATIVE	POSITIVE	NEGATIVE	YES
HR0131	2021-02-08	2021-02-05	51	F					X					3	2021-02-09	ND	ND	NOT DETECTED	NEGATIVE	POSITIVE	NEGATIVE	YES
HR0132	2021-02-08	2021-02-07	23	F			X						X	1	2021-02-09	ND	ND	NOT DETECTED	NEGATIVE	POSITIVE	NEGATIVE	YES
HR0133	2021-02-08	2021-02-05	30	M			X							3	2021-02-09	15.85	17.2	DETECTED	POSITIVE	POSITIVE	POSITIVE	YES
HR0134	2021-02-08	2021-02-03	50	M						X	X			6	2021-02-09	ND	ND	NOT DETECTED	NEGATIVE	POSITIVE	NEGATIVE	YES
HR0135	2021-02-08	2021-02-05	28	M		X							X	3	2021-02-09	9.66	11.22	DETECTED	POSITIVE	POSITIVE	POSITIVE	YES
HR0137	2021-02-08	2021-02-05	52	F			X							3	2021-02-09	ND	ND	NOT DETECTED	NEGATIVE	POSITIVE	NEGATIVE	YES
HR0138	2021-02-08	2021-08-07	37	M			X				X			2	2021-02-09	ND	ND	NOT DETECTED	NEGATIVE	POSITIVE	NEGATIVE	YES
HR0140	2021-02-08	2021-02-01	60	M	X	X			X	X	X			7	2021-02-09	13.45	15.38	DETECTED	POSITIVE	POSITIVE	POSITIVE	YES
HR0141	2021-02-08	2021-02-06	51	M	X								X	2	2021-02-09	ND	ND	NOT DETECTED	NEGATIVE	POSITIVE	NEGATIVE	YES
HR0142	2021-02-08	2021-02-04	32	M	X		X			X				4	2021-02-09	15.55	17.75	DETECTED	POSITIVE	POSITIVE	POSITIVE	YES
HR0143	2021-02-08	2021-02-07	35	F	X	X	X			X				3	2021-02-09	9.77	12.12	DETECTED	POSITIVE	POSITIVE	POSITIVE	YES
HR0144	2021-02-08	2021-02-06	34	F			X							2	2021-02-09	ND	ND	NOT DETECTED	NEGATIVE	POSITIVE	NEGATIVE	YES
HR0145	2021-02-08	2021-02-03	20	F		X	X			X	X		X	6	2021-02-09	ND	ND	NOT DETECTED	NEGATIVE	POSITIVE	NEGATIVE	YES
HR0147	2021-02-08	2021-02-05	49	F	X		X		X					3	2021-02-09	ND	ND	NOT DETECTED	NEGATIVE	POSITIVE	NEGATIVE	YES
HR0148	2021-02-08	2021-02-06	33	F	X	X	X		X	X				3	2021-02-09	11.25	12.99	DETECTED	POSITIVE	POSITIVE	POSITIVE	YES
HR0149	2021-02-08	2021-02-07	48	F	X									1	2021-02-09	ND	ND	NOT DETECTED	NEGATIVE	POSITIVE	NEGATIVE	YES
HR0150	2021-02-08	2021-02-02	34	M	X	X	X		X	X				2	2021-02-09	ND	ND	NOT DETECTED	NEGATIVE	POSITIVE	NEGATIVE	YES
HR0152	2021-02-08	2021-02-02	68	M									X	6	2021-02-09	ND	ND	NOT DETECTED	NEGATIVE	POSITIVE	NEGATIVE	YES
HR0153	2021-02-08	2021-02-07	61	F	X	X	X			X	X			1	2021-02-09	ND	ND	NOT DETECTED	NEGATIVE	POSITIVE	NEGATIVE	YES
HR0154	2021-02-08	2021-02-04	40	F	X								X	4	2021-02-09	ND	ND	NOT DETECTED	NEGATIVE	POSITIVE	NEGATIVE	YES
HR0155	2021-02-08	2021-02-02	52	M	X								X	6	2021-02-09	ND	ND	NOT DETECTED	NEGATIVE	POSITIVE	NEGATIVE	YES
HR0157	2021-02-08	2021-02-03	49	M	X				X					5	2021-02-09	ND	ND	NOT DETECTED	NEGATIVE	POSITIVE	NEGATIVE	YES
HR0158	2021-02-08	2021-02-04	57	M	X									4	2021-02-09	ND	ND	NOT DETECTED	NEGATIVE	POSITIVE	NEGATIVE	YES
HR0159	2021-02-08	2021-02-07	66	F	X				X				X	1	2021-02-09	ND	ND	NOT DETECTED	NEGATIVE	POSITIVE	NEGATIVE	YES
HR0160	2021-02-08	2021-02-03	48	F	X									5	2021-02-09	ND	ND	NOT DETECTED	NEGATIVE	POSITIVE	NEGATIVE	YES
HR0161	2021-02-08	2021-02-01	31	F			X			X	X			7	2021-02-09	ND	ND	NOT DETECTED	NEGATIVE	POSITIVE	NEGATIVE	YES
HR0162	2021-02-08	2021-02-06	51	M	X				X				X	2	2021-02-09	ND	ND	NOT DETECTED	NEGATIVE	POSITIVE	NEGATIVE	YES
HR0163	2021-02-08	2021-02-03	60	F	X								X	5	2021-02-09	ND	ND	NOT DETECTED	NEGATIVE	POSITIVE	NEGATIVE	YES
HR0164	2021-02-08	2021-02-02	46	F	X				X					6	2021-02-09	26.42	27.85	DETECTED	POSITIVE	POSITIVE	POSITIVE	YES
HR0165	2021-02-08	2021-02-02	50	F	X				X					6	2021-02-09	ND	ND	NOT DETECTED	NEGATIVE	POSITIVE	NEGATIVE	YES
HR0166	2021-02-08	2021-02-05	28	F	X									3	2021-02-09	ND	ND	NOT DETECTED	NEGATIVE	POSITIVE	NEGATIVE	YES
HR0169	2021-02-08	2021-02-05	30	F	X		X	X		X	X			4	2021-02-09	ND	ND	NOT DETECTED	NEGATIVE	POSITIVE	NEGATIVE	YES
HR0170	2021-02-08	2021-02-04	54	F	X		X		X		X			3	2021-02-09	ND	ND	NOT DETECTED	NEGATIVE	POSITIVE	NEGATIVE	YES
HR0171	2021-02-08	2021-02-06	33	F	X	X	X						X	3	2021-02-09	ND	ND	NOT DETECTED	NEGATIVE	POSITIVE	NEGATIVE	YES
HR0173	2021-02-08	2021-02-05	50	M	X		X			X				3	2021-02-09	ND	ND	NOT DETECTED	NEGATIVE	POSITIVE	NEGATIVE	YES
HR0174	2021-02-08	2021-02-06	46	F	X		X				X			3	2021-02-09	ND	ND	NOT DETECTED	NEGATIVE	POSITIVE	NEGATIVE	YES
HR0175	2021-02-08	2021-02-07	42	F							X			2	2021-02-09	ND	ND	NOT DETECTED	NEGATIVE	POSITIVE	NEGATIVE	YES
HR0179	2021-02-09	2021-02-02	54	F	X		X				X			7	2021-02-10	20.15	22.35	DETECTED	POSITIVE	POSITIVE	POSITIVE	YES
HR0183	2021-02-09	2021-02-03	39	F									X	6	2021-02-10	ND	ND	NOT DETECTED	NEGATIVE	POSITIVE	NEGATIVE	YES
HR0184	2021-02-09	2021-02-06	54	F	X									3	2021-02-10	ND	ND	NOT DETECTED	NEGATIVE	POSITIVE	NEGATIVE	YES
HR0185	2021-02-09	2021-02-06	54	F	X									3	2021-02-10	ND	ND	NOT DETECTED	NEGATIVE	POSITIVE	NEGATIVE	YES
HR0187	2021-02-09	2021-02-06	54	F	X								X	3	2021-02-10	ND	ND	NOT DETECTED	NEGATIVE	POSITIVE	NEGATIVE	YES
HR0191	2021-02-09	2021-02-07	52	F	X	X	X			X				2	2021-02-10	ND	ND	NOT DETECTED	NEGATIVE	POSITIVE	NEGATIVE	YES
HR0192	2021-02-09	2021-02-06	80	F	X		X		X		X			3	2021-02-10	25.72	27.96	DETECTED	POSITIVE	POSITIVE	POSITIVE	YES
HR0193	2021-02-09	2021-02-06	40	F									X	3	2021-02-10	ND	ND	NOT DETECTED	NEGATIVE	POSITIVE	NEGATIVE	YES
HR0195	2021-02-09	2021-02-09	24	F	X									1	2021-02-10	ND	ND	NOT DETECTED	NEGATIVE	POSITIVE	NEGATIVE	YES
HR0196	2021-02-09	2021-02-03	27	M	X								X	6	2021-02-10	ND	ND	NOT DETECTED	NEGATIVE	POSITIVE	NEGATIVE	YES
HR0198	2021-02-09	2021-02-08	44	F		X	X			X	X			1	2021-02-10	ND	ND	NOT DETECTED	NEGATIVE	POSITIVE	NEGATIVE	YES
HR0199	2021-02-09	2021-02-02	52	F		X				X				7	2021-02-10	ND	ND	NOT DETECTED	NEGATIVE	POSITIVE	NEGATIVE	YES
HR0200	2021-02-09	2021-02-06	44	F			X				X		X	3	2021-02-10	ND	ND	NOT DETECTED	NEGATIVE	POSITIVE	NEGATIVE	YES
HR0201	2021-02-09	2021-02-03	31	M	X	X								3	2021-02-10	12.52	14.62	DETECTED	POSITIVE	POSITIVE	POSITIVE	YES
HR0202	2021-02-09	2021-02-06	49	F	X	X								3	2021-02-10	ND	ND	NOT DETECTED	NEGATIVE	POSITIVE	NEGATIVE	YES
HR0203	2021-02-09	2021-02-05	55	M		X	X			X				4	2021-02-10	15.08	17.17	DETECTED	POSITIVE	POSITIVE	POSITIVE	YES
HR0205	2021-02-09	2021-02-06	49	F			X							3	2021-02-10	ND	ND	NOT DETECTED	NEGATIVE	POSITIVE	NEGATIVE	YES
HR0209	2021-02-09	2021-02-02	50	M		X							X	7	2021-02-10	ND	ND	NOT DETECTED	NEGATIVE	POSITIVE	NEGATIVE	YES
HR0210	2021-02-09	2021-02-08	34	M			X				X		X	1	2021-02-10	14.59	19.73	DETECTED	POSITIVE	POSITIVE	POSITIVE	YES
HR0213	2021-02-10	2021-02-08	32	F		X				X				2	2021-02-11	ND	ND	NOT DETECTED	NEGATIVE	POSITIVE	NEGATIVE	YES
HR0214	2021-02-10	2021-02-08	39	F						X				2	2021-02-11	ND	ND	NOT DETECTED	NEGATIVE	POSITIVE	NEGATIVE	YES
HR0220	2021-02-10	2021-02-07	52	F	X		X		X					3	2021-02-11	ND	ND	NOT DETECTED	NEGATIVE	POSITIVE	NEGATIVE	YES
HR0221	2021-02-10	2021-02-06	22	F	X	X	X		X	X			X	4	2021-02-11	9.85	12.4	DETECTED	POSITIVE	POSITIVE	POSITIVE	YES
HR0222	2021-02-10	2021-02-06	48	F		X							X	4	2021-02-11	ND	ND	NOT DETECTED	NEGATIVE	POSITIVE	NEGATIVE	YES
HR0223	2021-02-10	2021-02-08	36	M	X	X							X	2	2021-02-11	ND	ND	NOT DETECTED	NEGATIVE	POSITIVE	NEGATIVE	YES
HR0224	2021-02-10	2021-02-01	48	M					X	X				9	2021-02-11	ND	ND	NOT DETECTED	NEGATIVE	POSITIVE	NEGATIVE	YES
HR0225	2021-02-10	2021-02-06	38	F			X			X				4	2021-02-11	19.15	22.39	DETECTED	NEGATIVE	POSITIVE	NEGATIVE	NO
HR0227	2021-02-10	2021-02-08	42	F	X	X				X			X	2	2021-02-11	12.54	15.32	DETECTED	POSITIVE	POSITIVE	POSITIVE	YES
HR0233	2021-02-10	2021-02-06	44	F	X									4	2021-02-11	ND	ND	NOT DETECTED	NEGATIVE	POSITIVE	NEGATIVE	YES
HR0234	2021-02-10	2021-02-06	22	M					X					4	2021-02-11	ND	ND	NOT DETECTED	NEGATIVE	POSITIVE	NEGATIVE	YES
HR0235	2021-02-10	2021-02-07	53	F	X	X	X							3	2021-02-11	ND	ND	NOT DETECTED	NEGATIVE	POSITIVE	NEGATIVE	YES
HR0243	2021-02-10	2021-02-07	53	F	X				X				X	3	2021-02-11	ND	ND	NOT DETECTED	NEGATIVE	POSITIVE	NEGATIVE	YES
HR0244	2021-02-10	2021-02-05	49	F			X							5	2021-02-11	ND	ND	NOT DETECTED	NEGATIVE	POSITIVE	NEGATIVE	YES
HR0245	2021-02-10	2021-02-05	36	F	X	X	X			X			X	5	2021-02-11	ND	ND	NOT DETECTED	NEGATIVE	POSITIVE	NEGATIVE	YES
HR0254	2021-02-11	2021-02-05	61	F	X				X				X	6	2021-02-12	ND	ND	NOT DETECTED	NEGATIVE	POSITIVE	NEGATIVE	YES
HR0255	2021-02-11	2021-02-05	41	F	X				X				X	6	2021-02-12	ND	ND	NOT DETECTED	NEGATIVE	POSITIVE	NEGATIVE	YES
HR0256	2021-02-11	2021-02-07	57	F			X			X			X	4	2021-02-12	ND	ND	NOT DETECTED	NEGATIVE	POSITIVE	NEGATIVE	YES
HR0257	2021-02-11	2021-02-07	44	M			X							4	2021-02-12	20.19	21.62	DETECTED	POSITIVE	NEGATIVE	POSITIVE	YES
HR0259	2021-02-11	2021-02-02	40	F	X				X					9	2021-02-12	ND	ND	NOT DETECTED	NEGATIVE	POSITIVE	NEGATIVE	YES
HR0261	2021-02-11	2021-02-09	48	F	X									2	2021-02-12	ND	ND	NOT DETECTED	NEGATIVE	POSITIVE	NEGATIVE	YES
HR0262	2021-02-11	2021-02-10	42	F			X							1	2021-02-12	ND	ND	NOT DETECTED	NEGATIVE	POSITIVE	NEGATIVE	YES
HR0263	2021-02-11	2021-02-08	46	F	X		X							3	2021-02-12	ND	ND	NOT DETECTED	NEGATIVE	POSITIVE	NEGATIVE	YES
HR0270	2021-02-11	2021-02-09	64	F							X			2	2021-02-12	ND	ND	NOT DETECTED	NEGATIVE	POSITIVE	NEGATIVE	YES
HR0273	2021-02-11	2021-02-10	20	M	X									1	2021-02-12	23.63	25.02	DETECTED	NEGATIVE	POSITIVE	NEGATIVE	NO
HR0275	2021-02-11	2021-02-04	51	F	X									7	2021-02-12	ND	ND	NOT DETECTED	NEGATIVE	POSITIVE	NEGATIVE	YES
HR0280	2021-02-11	2021-02-04	46	F			X						X	2	2021-02-12	ND	ND	NOT DETECTED	NEGATIVE	POSITIVE	NEGATIVE	YES
HR0284	2021-02-11	2021-02-10	28	F	X	X	X						X	1	2021-02-12	ND	ND	NOT DETECTED	NEGATIVE	POSITIVE	NEGATIVE	YES
HR0290	2021-02-11	2021-02-08	50	F	X								X	3	2021-02-12	ND	ND	NOT DETECTED	NEGATIVE	POSITIVE	NEGATIVE	YES
HR0291	2021-02-11	2021-01-31	30	F									X	11	2021-02-12	ND	ND	NOT DETECTED	NEGATIVE	POSITIVE	NEGATIVE	YES
HR0296	2021-02-11	2021-02-04	32	F		X	X			X	X			7	2021-02-12	ND	ND	NOT DETECTED	NEGATIVE	POSITIVE	NEGATIVE	YES
HR0297	2021-02-11	2021-02-09	31	M	X									2	2021-02-12	ND	ND	NOT DETECTED	NEGATIVE	POSITIVE	NEGATIVE	YES
HR0298	2021-02-12	2021-02-10	49	M	X									2	2021-02-13	ND	ND	NOT DETECTED	NEGATIVE	POSITIVE	NEGATIVE	YES
HR0299	2021-02-12	2021-02-10	21	F	X					X				2	2021-02-13	ND	ND	NOT DETECTED	NEGATIVE	POSITIVE	NEGATIVE	YES
HR0301	2021-02-12	2021-02-07	33	F	X	X		X		X				5	2021-02-13	ND	ND	NOT DETECTED	POSITIVE	POSITIVE	POSITIVE	NO
HR0302	2021-02-12	2021-02-10	26	F	X									2	2021-02-13	ND	ND	NOT DETECTED	NEGATIVE	POSITIVE	NEGATIVE	YES
HR0305	2021-02-12	2012-02-10	55	F	X									2	2021-02-13	ND	ND	NOT DETECTED	NEGATIVE	POSITIVE	NEGATIVE	YES
HR0306	2021-02-12	2021-02-09	34	F	X									3	2021-02-13	ND	ND	NOT DETECTED	NEGATIVE	POSITIVE	NEGATIVE	YES
HR0307	2021-02-12	2021-02-10	60	F	X		X							2	2021-02-13	ND	ND	NOT DETECTED	NEGATIVE	POSITIVE	NEGATIVE	YES
HR0308	2021-02-12	2021-02-11	35	F	X		X							1	2021-02-13	ND	ND	NOT DETECTED	NEGATIVE	POSITIVE	NEGATIVE	YES
HR0309	2021-02-12	2021-02-11	44	F	X									1	2021-02-13	ND	ND	NOT DETECTED	NEGATIVE	POSITIVE	NEGATIVE	YES
HR0313	2021-02-12	2021-02-04	50	F		X	X		X	X				8	2021-02-13	ND	ND	NOT DETECTED	NEGATIVE	POSITIVE	NEGATIVE	YES
HR0314	2021-02-12	2021-02-04	48	M	X									7	2021-02-13	14.29	17.76	DETECTED	NEGATIVE	POSITIVE	NEGATIVE	NO
HR0316	2021-02-12	2021-02-10	39	F	X									2	2021-02-13	ND	ND	NOT DETECTED	NEGATIVE	POSITIVE	NEGATIVE	YES
HR0317	2021-02-12	2021-02-10	48	F		X	X		X					2	2021-02-13	ND	ND	NOT DETECTED	NEGATIVE	POSITIVE	NEGATIVE	YES
HR0318	2021-02-12	2021-02-05	37	F	X	X								7	2021-02-13	ND	ND	NOT DETECTED	NEGATIVE	POSITIVE	NEGATIVE	YES
HR0319	2021-02-12	2021-02-10	37	F	X									2	2021-02-13	ND	ND	NOT DETECTED	NEGATIVE	POSITIVE	NEGATIVE	YES
HR0320	2021-02-12	2021-02-10		F	X		X							2	2021-02-13	ND	ND	NOT DETECTED	NEGATIVE	POSITIVE	NEGATIVE	YES
HR0321	2021-02-12	2021-02-10	60	F	X									2	2021-02-13	13.26	16.71	DETECTED	NEGATIVE	POSITIVE	NEGATIVE	NO
HR0322	2021-02-12	2021-02-10	69	F	X									2	2021-02-13	ND	ND	NOT DETECTED	NEGATIVE	POSITIVE	NEGATIVE	YES
HR0325	2021-02-12	2021-02-10	38	F	X					X				2	2021-02-13	ND	ND	NOT DETECTED	NEGATIVE	POSITIVE	NEGATIVE	YES
HR0326	2021-02-12	2021-02-10	48	F	X		X			X			X	2	2021-02-13	ND	ND	NOT DETECTED	NEGATIVE	POSITIVE	NEGATIVE	YES
HR0327	2021-02-12	2021-02-11	55	F							X			1	2021-02-13	ND	ND	NOT DETECTED	NEGATIVE	POSITIVE	NEGATIVE	YES
HR0328	2021-02-12	2021-02-10	34	F	X									2	2021-02-13	ND	ND	NOT DETECTED	POSITIVE	POSITIVE	NEGATIVE	YES
HR0333	2021-02-12	2021-02-10	55	M			X							2	2021-02-13	ND	ND	NOT DETECTED	NEGATIVE	POSITIVE	NEGATIVE	YES
HR0334	2021-02-12	2021-02-10	33	M	X									2	2021-02-13	ND	ND	NOT DETECTED	NEGATIVE	POSITIVE	NEGATIVE	YES
HR0335	2021-02-12	2021-02-10	51	M	X									2	2021-02-13	ND	ND	NOT DETECTED	NEGATIVE	POSITIVE	NEGATIVE	YES
HR0337	2021-02-12	2021-02-10	53	F	X									2	2021-02-13	ND	ND	NOT DETECTED	NEGATIVE	POSITIVE	NEGATIVE	YES
HR0338	2021-02-12	2021-02-10	63	M	X									2	2021-02-13	ND	ND	NOT DETECTED	NEGATIVE	POSITIVE	NEGATIVE	YES
HR0340	2021-02-12	2021-02-10	57	M									X	2	2021-02-13	ND	ND	NOT DETECTED	NEGATIVE	POSITIVE	NEGATIVE	YES
HR0342	2021-02-12	2021-02-09	51	M	X									3	2021-02-13	ND	ND	NOT DETECTED	POSITIVE	POSITIVE	POSITIVE	NO
HR0345	2021-02-12	2021-02-11	38	M			X							1	2021-02-13	ND	ND	NOT DETECTED	NEGATIVE	POSITIVE	NEGATIVE	YES
HR0346	2021-02-12	2021-02-11	51	M			X							1	2021-02-13	ND	ND	NOT DETECTED	NEGATIVE	POSITIVE	NEGATIVE	YES
HR0347	2021-02-12	2021-02-11	36	M			X							1	2021-02-13	ND	ND	NOT DETECTED	NEGATIVE	POSITIVE	NEGATIVE	YES
HR0348	2021-02-12	2021-02-11	55	M	X									1	2021-02-13	ND	ND	NOT DETECTED	NEGATIVE	POSITIVE	NEGATIVE	YES
HR0350	2021-02-12	2021-02-09		M	X									3	2021-02-13	ND	ND	NOT DETECTED	NEGATIVE	POSITIVE	NEGATIVE	YES
HA0070	2021-07-04	2021-05-04	43	F					x					2	2021-08-04	ND	ND	NOT DETECTED	NEGATIVE	POSITIVE	NEGATIVE	YES
HA0071	2021-07-04	2021-01-04	47	F		x	x	x				x		7	2021-08-04	25.56	29.35	DETECTED	POSITIVE	POSITIVE	POSITIVE	YES
HA0072	2021-07-04	2021-05-04	62	F			x							2	2021-08-04	ND	ND	NOT DETECTED	NEGATIVE	POSITIVE	NEGATIVE	YES
HA0073	2021-07-04	2021-03-30	46	F			x						X	7	2021-08-04	30.11	30.88	DETECTED	POSITIVE	POSITIVE	POSITIVE	YES
HA0074	2021-07-04	2021-04-04	33	F	x									2	2021-08-04	ND	ND	NOT DETECTED	NEGATIVE	POSITIVE	NEGATIVE	YES
HA0075	2021-07-04	2021-05-04	30		x									2	2021-08-04	ND	ND	NOT DETECTED	NEGATIVE	POSITIVE	NEGATIVE	YES
HA0076	2021-09-04	2021-03-28	61	M		x	x	x				x		12	2021-10-04	17.78	22.56	DETECTED	POSITIVE	POSITIVE	POSITIVE	YES
HA0077	2021-09-04	2021-04-01	47	M	x		x							8	2021-10-04	28.49	34.59	DETECTED	POSITIVE	POSITIVE	POSITIVE	YES
HA0078	14/04/2021	2021-04-12	66	F	x									1	15/4/21	ND	ND	NOT DETECTED	NEGATIVE	POSITIVE	NEGATIVE	YES
HA0079	14/04/2021	2021-04-14	74	F			x			x				1	15/4/21	18.45	23.7	DETECTED	POSITIVE	POSITIVE	POSITIVE	YES
HA0080	14/04/2021	2021-04-07	26	F	x	x	x	x	x	x	x	x	X	14	15/4/21	18.35	21.96	DETECTED	POSITIVE	POSITIVE	POSITIVE	YES
HA0081	14/04/2021	2021-04-12	57	F			x							2	15/4/21	ND	ND	NOT DETECTED	NEGATIVE	POSITIVE	NEGATIVE	YES
HA0082	15/04/2021	2021-04-12	35	M	x		x			x				2	16/4/21	ND	ND	NOT DETECTED	NEGATIVE	POSITIVE	NEGATIVE	YES
HA0083	15/04/2021	2021-04-14	83		x	x								1	16/4/21	12.41	15.23	DETECTED	POSITIVE	POSITIVE	POSITIVE	YES
HA0084	16/04/2021	2021-04-13	59	F			x							3	17/4/21	ND	ND	NOT DETECTED	NEGATIVE	POSITIVE	NEGATIVE	YES
HA0085	19/04/21	2021-04-16	80	F			x		x					3	20/4/21	ND	ND	NOT DETECTED	NEGATIVE	POSITIVE	NEGATIVE	YES
HA0086	19/04/21	2021-04-15	71	F	x	x			x	x	x			4	20/4/21	ND	ND	DETECTED	POSITIVE	POSITIVE	POSITIVE	YES
HA0087	27/04/21	2021-04-23	83	F			x		x					4	28/4/21	20.05	24.06	DETECTED	POSITIVE	POSITIVE	POSITIVE	YES
HA0088	27/04/21	2021-04-18	57	F	x	x								8	28/4/21	20.5	21.54	DETECTED	POSITIVE	POSITIVE	POSITIVE	YES
HA0089	27/04/21	2021-04-19	73	F	x	x							X	8	28/4/21	17.13	18.62	DETECTED	POSITIVE	POSITIVE	POSITIVE	YES
HA0090	27/04/21	2021-04-14	61	M	x	x		x		x		x	X	13	28/4/21	22.38	25.02	DETECTED	POSITIVE	POSITIVE	POSITIVE	YES
HA0091	27/04/21	2021-04-17	51	M	x	x	x			x	x			10	28/4/21	11.92	16.21	DETECTED	POSITIVE	POSITIVE	POSITIVE	YES
HA0092	27/04/21	2021-04-21	22	F		x	x							7	28/4/21	15.55	17.08	DETECTED	POSITIVE	POSITIVE	POSITIVE	YES
HA0093	27/04/21	2021-04-21	63	F			x	x	x		x	x	X	7	28/4/21	22.83	25.02	DETECTED	POSITIVE	POSITIVE	POSITIVE	YES
HA0094	27/04/21	2021-04-25	32	M			x				x		X	7	28/4/21	ND	ND	NOT DETECTED	NEGATIVE	POSITIVE	NEGATIVE	YES
HA0096	27/04/21	2021-04-26	58	F			x		x	x			X	2	28/4/21	ND	ND	NOT DETECTED	NEGATIVE	POSITIVE	NEGATIVE	YES
HA0097	27/04/21	2021-04-26	58	F	x	x				x	x		X	1	28/4/21	ND	ND	NOT DETECTED	NEGATIVE	POSITIVE	NEGATIVE	YES
HA0098	27/04/21	2021-04-25	40	F		x							X	3	28/4/21	ND	ND	NOT DETECTED	NEGATIVE	POSITIVE	NEGATIVE	YES
HA0099	27/04/21	2021-04-23	23			x	x			x			X	4	28/4/21	ND	ND	NOT DETECTED	NEGATIVE	POSITIVE	NEGATIVE	YES
HA0100	4/05/21	2021-04-28	59	F	x	x				x	x	x		14	2021-05-05	15	17.67	DETECTED	POSITIVE	POSITIVE	POSITIVE	YES
HA0101	4/05/21	2021-04-27	56	F		x			x					7	2021-05-05	ND	ND	NOT DETECTED	NEGATIVE	POSITIVE	NEGATIVE	YES
HA0102	4/05/21	2021-05-01	66	M	x		x		x	x				3	2021-05-05	12.95	15.92	DETECTED	POSITIVE	POSITIVE	POSITIVE	YES
HA0103	4/05/21	2021-04-27	69	F		x		x	x	x	x	x		7	2021-05-05	17.75	19.83	DETECTED	POSITIVE	POSITIVE	POSITIVE	YES
HA0104	4/05/21	2021-05-01	63	F	x		x						X	3	2021-05-05	16.56	20.3	DETECTED	POSITIVE	POSITIVE	POSITIVE	YES
HA0105	4/05/21	2021-04-20	32	M		x	x	x		x	x			12	2021-05-05	ND	ND	NOT DETECTED	NEGATIVE	POSITIVE	NEGATIVE	YES
HA0106	6/05/21	2021-04-22	33	M	x	x	x			x	x	x		14	2021-07-05	23.23	27.89	DETECTED	POSITIVE	POSITIVE	POSITIVE	YES
HA0107	6/05/21	2021-04-21	73	M						x			X	14	2021-07-05	28.68	30.79	DETECTED	POSITIVE	POSITIVE	POSITIVE	YES
HA0108	6/05/21	2021-04-29	42	M	x	x			x	x	x			7	2021-07-05	18.93	22.86	DETECTED	POSITIVE	POSITIVE	POSITIVE	YES
HA0109	6/05/21	2021-04-23	52	M					x	x	x			14	2021-07-05	19.48	22.93	DETECTED	POSITIVE	POSITIVE	POSITIVE	YES
HA0110	6/05/21	2021-04-26	50	M		x	x		x				X	9	2021-07-05	16.96	19.78	DETECTED	POSITIVE	POSITIVE	POSITIVE	YES
HA0111	7/05/21	2021-04-30	60	M	x	x	x			x				7	2021-08-05	12.02	15.2	DETECTED	POSITIVE	POSITIVE	POSITIVE	YES
HA0112	7/05/21	2021-04-30	74	M		x	x	x	x	x		x		7	2021-08-05	26.08	24.92	DETECTED	POSITIVE	POSITIVE	POSITIVE	YES
HA0113	7/05/21	2021-04-25	60	F		x	x	x		x		x	X	12	2021-08-05	16.63	18.83	DETECTED	POSITIVE	POSITIVE	POSITIVE	YES
HA0114	8/05/21	2021-05-03	31	M	x	x	x		x	x				5	2021-09-05	16.52	20.96	DETECTED	POSITIVE	POSITIVE	POSITIVE	YES
HA0115	8/05/21	2021-04-29	44	M		x	x			x				9	2021-09-05	21.74	26.8	DETECTED	POSITIVE	POSITIVE	POSITIVE	YES
HA0116	8/05/21	2021-04-30	68	F		x	x			x			X	8	2021-09-05	15.25	19.36	DETECTED	POSITIVE	POSITIVE	POSITIVE	YES
HA0117	2021-08-05	2021-05-01	49	M	x	x	x			x				7	2021-09-05	19.83	25.14	DETECTED	POSITIVE	POSITIVE	POSITIVE	YES
HA0118	2021-08-05	2021-05-01	66	F	x	x	x	x	x	x		x		7	2021-09-05	21.74	26.8	DETECTED	POSITIVE	POSITIVE	POSITIVE	YES
HA0120	2021-11-05	2021-05-04	19	M	x	x	x	x		x	x	x		7	2021-12-05	ND	ND	NOT DETECTED	NEGATIVE	POSITIVE	NEGATIVE	YES
HA0121	2021-11-05	2021-05-09	66	F										2	2021-12-05	ND	ND	NOT DETECTED	NEGATIVE	POSITIVE	NEGATIVE	YES
HA0122	12/05/21	2021-04-29	43	F	x	x	x	x	x	x	x	x	X	12	13/5/21	24.66	28.6	DETECTED	POSITIVE	POSITIVE	POSITIVE	YES
HA0123	12/05/21	2021-05-03	43	F		x	x		x	x	x	x		9	13/5/21	15.56	19.05	DETECTED	POSITIVE	POSITIVE	POSITIVE	YES
HA0124	12/05/21	2021-05-06	69	M					x	x				6	13/5/21	19.39	22.83	DETECTED	POSITIVE	POSITIVE	POSITIVE	YES
HA0125	13/05/21	2021-05-07	77	M	x	x	x		x	x				6	14/5/21	17.14	21.27	DETECTED	POSITIVE	POSITIVE	POSITIVE	YES
HA0126	13/05/21	2021-05-02	41	M	x	x	x	x	x	x	x	x		11	14/5/21	25.38	27.72	DETECTED	POSITIVE	POSITIVE	POSITIVE	YES
HA0127	13/05/21	2021-05-03	74	M	x	x	x	x		x		x	X	10	14/5/21	20.33	21.48	DETECTED	POSITIVE	POSITIVE	POSITIVE	YES
HA0128	13/05/21	2021-04-30	54	M	x	x	x			x	x		X	12	14/5/21	23.89	26.8	DETECTED	POSITIVE	POSITIVE	POSITIVE	YES
HA0129	13/05/21	2021-05-03	46	M						x				10	14/5/21	ND	ND	NOT DETECTED	NEGATIVE	POSITIVE	NEGATIVE	YES
HA0130	13/05/21	2021-05-09	30	F		x		x		x	x			4	14/5/21	25.08	24.59	DETECTED	POSITIVE	POSITIVE	POSITIVE	YES
HA0131	13/05/21	2021-05-05	68	M	x					x	x		X	8	14/5/21	28.96	31.6	DETECTED	POSITIVE	POSITIVE	POSITIVE	YES
HA0133	14/05/21	2021-05-08	62	F	x	x		x			x	x	X	6	15/5/21	24.6	26.47	DETECTED	POSITIVE	POSITIVE	POSITIVE	YES
HA0134	14/05/21	2021-05-06	65	M					x				X	8	15/5/21	17.66	21.89	DETECTED	POSITIVE	POSITIVE	POSITIVE	YES
HA0135	14/05/21	2021-05-11	46	M	x	x	x	x	x	x	x	x		3	15/5/21	19.72	18.82	DETECTED	POSITIVE	POSITIVE	POSITIVE	YES
HA0136	17/05/21	2021-05-13	57	F	x					x				4	18/5/21	21.87	31.45	DETECTED	POSITIVE	POSITIVE	POSITIVE	YES
HA0137	17/05/21	2021-05-13	64	M		x			x		x	x	X	14	18/5/21	20.52	25.93	DETECTED	POSITIVE	POSITIVE	POSITIVE	YES
HA0138	17/05/21	2021-05-03	62	F		x	x			x	x			15	18/5/21	16.81	20.68	DETECTED	POSITIVE	POSITIVE	POSITIVE	YES
HA0139	17/05/21	2021-05-04	69	F	x	x	x			x			X	14	18/5/21	21.03	30.33	DETECTED	POSITIVE	POSITIVE	POSITIVE	YES
HA0141	18/05/21	2021-05-08	47	F	x		x	x	x	x	x	x		10	19/5/21	12.13	16	DETECTED	POSITIVE	POSITIVE	POSITIVE	YES
HA0142	18/05/21	2021-05-12	35	M		x	x	x	x	x	x	x	X	6	19/5/21	18.72	22.38	DETECTED	POSITIVE	POSITIVE	POSITIVE	YES
HA0143	18/05/21	2021-05-07	50	M	x	x	x	x	x	x	x	x		11	19/5/21	20.39	23.62	DETECTED	POSITIVE	POSITIVE	POSITIVE	YES
HA0144	19/05/21	2021-05-08	77	M		x				x				11	20/5/21	17.25	19.8	DETECTED	POSITIVE	POSITIVE	POSITIVE	YES
HA0145	19/05/21	2021-05-06	72	F	x	x	x	x	x	x		x	X	14	20/5/21	22.54	23.7	DETECTED	POSITIVE	POSITIVE	POSITIVE	YES
HA0146	21/05/2021	2021-05-14	36	F	x	x			x	x		x		8	22/5/21	22.77	26.09	DETECTED	POSITIVE	POSITIVE	POSITIVE	YES
HA0147	21/05/2021	2021-05-11	32	M	x	x	x			x			X	10	22/5/21	19.38	22.69	DETECTED	POSITIVE	POSITIVE	POSITIVE	YES
HA0148	21/5/2021	2021-05-03	45	M	x	x		x	x	x		x		14	22/5/21	21.9	25	DETECTED	POSITIVE	POSITIVE	POSITIVE	YES
HA0149	21/05/2021	2021-05-10	71	F	x	x	x		x					11	22/5/21	27.35	28.08	DETECTED	POSITIVE	POSITIVE	POSITIVE	YES
